# Supplementary material for: Increased Cerebello-Prefrontal Connectivity Predicts Poor Executive Function in Congenital Heart Disease
Source: J Clin Med. 2023 Aug 12;12(16):5264. doi: 10.3390/jcm12165264 (PMC10455623; doi:10.3390/jcm12165264)
Supplement: Supplementary file 1 [file jcm-12-05264-s001.zip]

Archive with 1 entries (1 files):
- jcm-2469248-supplementary.pdf
